# Supplementary material for: Ensemble Learning Based on Hybrid Deep Learning Model for Heart Disease Early Prediction
Source: Diagnostics (Basel). 2022 Dec 18;12(12):3215. doi: 10.3390/diagnostics12123215 (PMC9777370; doi:10.3390/diagnostics12123215)
Supplement: Supplementary file 1 [file diagnostics-12-03215-s001.zip]

Archive with 1 entries (1 files):
- diagnostics-2044686-supplementary.pdf
